# Supplementary material for: Dynamics of the Ligand Excited States Relaxation in Novel β-Diketonates of Non-Luminescent Trivalent Metal Ions
Source: Int J Mol Sci. 2023 May 1;24(9):8131. doi: 10.3390/ijms24098131 (PMC10179517; doi:10.3390/ijms24098131)
Supplement: Supplementary file 1 [file ijms-24-08131-s001.zip]

Archive with 1 entries (1 files):
- ijms-2352732-supplementary.pdf
